# Supplementary material for: Prevalence of bovine trypanosomosis in Ethiopia: a meta-analysis
Source: Parasit Vectors. 2016 Mar 10;9:139. doi: 10.1186/s13071-016-1404-x (PMC4785740; doi:10.1186/s13071-016-1404-x)
Supplement: Additional file 1: — PRISMA Checklist. (XLSX 25 kb) [file 13071_2016_1404_MOESM1_ESM.xlsx]

## Sheet: Supplementary
	Data collection format
study	Author	Study year	Year of publication	Study area				Sample size	N positive	Overall prevalence	95% CI		Tryps Spp
				Region	Zone	District	PA				Lower	Upper	T. vivax	T. congolense	T. brucei
1	Sheferaw et al., 2015	2014	2015	SNNPR				1838	133	7.23613	6.05	8.42	33.1	66.9
1	Sheferaw et al., 2015	2014	2015	SNNPR	Wolaita	Kindo-Koysha		100	4	4	0.14	7.86
1	Sheferaw et al., 2015	2014	2015	SNNPR	Wolaita	Kindo-Didaye		100	4	4	0.14	7.86
1	Sheferaw et al., 2015	2014	2015	SNNPR	Gamo Gofa	Kucha		206	11	5.33981	2.26	8.42
1	Sheferaw et al., 2015	2014	2015	SNNPR	Gamo Gofa	Demba-Gofa		272	7	2.57353	0.69	4.46
1	Sheferaw et al., 2015	2014	2015	SNNPR	Wolaita	Humbo		144	8	5.55556	1.8	9.31
1	Sheferaw et al., 2015	2014	2015	SNNPR	Wolaita	Damot-Woydie		240	17	7.08333	2.06	12.52
1	Sheferaw et al., 2015	2014	2015	SNNPR	Wolaita	Duguna-Fango		96	7	7.29167	3.83	10.34
1	Sheferaw et al., 2015	2014	2015	SNNPR	Gamo Gofa	Abaya		350	11	3.14286	1.31	4.97
1	Sheferaw et al., 2015	2014	2015	SNNPR	Gamo Gofa	Arba-Minch		330	64	19.3939	15.12	23.67
2	Birhanu et al., 2015	2013	2015					493	36	7.3	4.99	9.61	100
2	Birhanu et al., 2015	2013	2015	Afar	Zone 2, 3 & 4			82	4	4.87805	1.6	3.8
2	Birhanu et al., 2015	2013	2015	Tigray	Western & Southern Tigray			411	32	7.78589	3.4	6
3	Lelisa et al., 2015	2014	2015	Benishangul Gumuz	Metekel	Mandura		405	22	5.4321	3.21535	7.64885	82	18
4	Terefe et al., 2015	2011	2015	SNNPR	South Omo	Bodi and Mursi		409	25	6.11247	3.78105	8.44389	40	56	4
5	Abera et al., 2014	2014	2015	Oromia				384	24	6.25	3.82	8.68	37.5	58.3	4.2
5	Abera et al., 2014	2014	2015	Oromia	East Wollega	Gobu Seyo		96	2	2.08333	-0.83	4.99
5	Abera et al., 2014	2014	2015	Oromia	West Shoa	Bako Tibe		288	22	7.63889	4.55	10.72
6	Biyazen et al., 2014	2014	2015	Oromia	Kellem Wollega	Dale Wabera		384	10.9824	2.86	1.19	4.54	27.27	63.64	9
7	Lelisa et al., 2014	2010	2014	Oromia	Western Wollega	Hawa-Gelan		389	42	10.7969	7.7	13.89	21.4	54.8	23.8
8	Tamiru et al., 2014	2013	2014	Oromia	South West Shewa	Ameya		436	6	1.37615	0.27831	2.47398		33	50
9	Tafese et al., 2012	2011	2012	Oromia	East Wollega			386	33	8.54922	5.74739	11.3511	27	73
9	Tafese et al., 2012	2011	2012	Oromia	East Wollega	Diga		110	10	9.09091	4.39	15.61
9	Tafese et al., 2012	2011	2012	Oromia	East Wollega	Sagiga		276	22	7.97101	4.78	11.17
10	Tesfaye et al., 2012	2009	2012	Benishangul Gumuz	Metekel	Dibate & Pawe		1260	153	12.1429	10.4	13.9
10	Tesfaye et al., 2012	2009	2012	Benishangul Gumuz	Metekel	Dibate	Zigih			9.9
10	Tesfaye et al., 2012	2009	2012	Benishangul Gumuz	Metekel	Pawe	village 30/7 and village 28/29			12.8
11	Fikru et al., 2012	2011	2012					1524	81	5.31496	4.18742	6.44251	10.7143	89.2857
11	Fikru et al., 2012	2011	2012	SNNPR	Gurage	Enimore & Ener		199	6	3.01508	0.61856	5.41159
11	Fikru et al., 2012	2011	2012	Oromia	Jimma	Chora botor		212	7	3.30189	0.87698	5.72679
12	Bishaw et al., 2012	2011	2012	Amhara	West Gojjam	Wemberma		384	30	7.8125	5.11	10.5	80	20
13	Bekele & Nasir, 2011	2011	2010	Oromia	West Wollega	Hawagelan		384	33	8.6	5.8	11.4	21.2	72.7	6.1
14	Mekuria & Gadissa, 2011	2009	2011					540	67	12.4074	9.61805	15.1968	15	77.6	6
14	Mekuria & Gadissa, 2011	2009	2011	Amhara	Awi	Guangua		98	5.39	5.5	0.66785	9.53623
14	Mekuria & Gadissa, 2011	2009	2011	Amhara	Awi	Jawi		307	34.077	11.1	7.54479	14.6051
14	Mekuria & Gadissa, 2011	2009	2011	Benishangul Gumuz	Metekel	Pawe		135	27.945	20.7	13.8133	27.6682
15	Dagnachew & Shibeshi, 2011	2009	2011	Oromia	East Wollega			368	33	8.96739	6.0346	11.9002	63.6	36
15	Dagnachew & Shibeshi, 2011	2009	2011	Oromia	East Wollega	Sibu Sire		166	9	5.42	1.94099	8.90238
15	Dagnachew & Shibeshi, 2011	2009	2011	Oromia	East Wollega	Guto Gida		202	24	11.88	7.38093	16.3814
16	Tadesse & Tsegaye, 2010	2009	2010	SNNPR	Bench Maji	Guraferda and Sheko		250	11	4.4	1.84012	6.95988	18.18	36.36	9
16	Tadesse & Tsegaye, 2010	2009	2010	SNNPR	Bench Maji		Genika	61	4	6.55738
16	Tadesse & Tsegaye, 2010	2009	2010	SNNPR	Bench Maji		Oujimta	60	5	8.33333
16	Tadesse & Tsegaye, 2010	2009	2010	SNNPR	Bench Maji		Goma takel	29	0	0
16	Tadesse & Tsegaye, 2010	2009	2010	SNNPR	Bench Maji		Aware	30	1	3.33333
16	Tadesse & Tsegaye, 2010	2009	2010	SNNPR	Bench Maji		Gizmeret	70	1	1.42857
17	Kebede & Animut, 2009	2008	2009	Amhara	Awi			3200	322	10.0625	9.01963	11.1054	54	35.7	2
17	Kebede & Animut, 2009	2008	2009	Amhara	Awi	Ankesh		800	13	1.625	0.74698	2.50302	75	12.5
17	Kebede & Animut, 2009	2008	2009	Amhara	Awi	Dangila		800	76	9.5	7.46381	11.5362	55.6	33.3	5.6
17	Kebede & Animut, 2009	2008	2009	Amhara	Awi	Guangua		800	100	12.5	10.2034	14.7966	61.5	23.1	3.9
17	Kebede & Animut, 2009	2008	2009	Amhara	Awi	Jawi		800	133	16.625	14.0396	19.2104	47.1	41.2	3
18	Miruk et al., 2008	2007	2008	SNNPR	Wolaita	Humbo		189	9	4.8	1.8	7.5	7.5
18	Miruk et al., 2008	2007	2008	SNNPR	Dawuro	Mareka		152	31	20.4	14	26.8	26.8
19	Mihret & Mamo, 2007	2005	2007	Amhara	East Gojjam			3360	275	8.2	7.25	9.11	93.25	6.75
19	Mihret & Mamo, 2007	2005	2007	Amhara	East Gojjam	Dejen		1113	39	3.5	2.4	4.5	100	0
19	Mihret & Mamo, 2007	2005	2007	Amhara	East Gojjam	Machakel		1120	130	11.6	9.7	13.5	86.9231	6.15385	6.92308
19	Mihret & Mamo, 2007	2005	2007	Amhara	East Gojjam	Baso-Liben		1127	106	9.4	7.7	11.2	91.5094	2.83019	5.66038
20	Sinshaw et al., 2006	2004	2006	Amhara				1509	92	6.09675	4.88814	7.30536	100
20	Sinshaw et al., 2006	2004	2006	Amhara	West Gojjam	Bahir Dar Zuria		133	6	4.5	0.93784	8.1
20	Sinshaw et al., 2006	2004	2006	Amhara	North Gondar	Dembia		175	7	4	1.06796	6.9
20	Sinshaw et al., 2006	2004	2006	Amhara	South Gondar	Fogera		1201	79	6.58	5.17387	7.98184
21	Cherenet et al., 2004	2001	2004	Amhara				7079	501	7.07727	6.47974	7.6748	89.8204	7.18563	2.99401
22	Tewelde et al., 2004	2001	2004					904	70	7.74336	5.99774	9.48899	17.8571	77.8571	4.28571
23	Kidanemariam et al., 2002	2001	2002	SNNPR	Wolaita	Kindo Koisha		1008	151	14.9802	12.77	17.19	71.1	28.4	0
24	Afewerk et al., 2000	1997	2000	Benishangul Gumuz	Metekel			484	83	17.1488	13.78	20.52	2.4	47.6	10.7
